# Supplementary material for: Percutaneous closure of perimembranous ventricular septal defect using patent ductus arteriosus occluders
Source: PLoS One. 2018 Nov 15;13(11):e0206535. doi: 10.1371/journal.pone.0206535 (PMC6237304; doi:10.1371/journal.pone.0206535)
Supplement: S1 File — (XLSX) [file pone.0206535.s001.xlsx]

## Sheet: VSD.PDA
Age	Hospital	Gender	Weight	Hospital.stay	Follow.up.months	Other.defect	Failure.to.thrive	Recurent.Pneumonia	Dyspnea	Chest.pain	Faitigue	Thrilling	Assymptomatic	Wide.QRS	Murmur	T2.load	Cardio.Megaly.Xray	ECG.axis	Systolic.Overload	RBBB	Aneurysm.echo	Aneurysm.shape	Gradient	Portic.rim.echo	PPre.ar	Pre.mr	Pre.trir	Post.ar	Post.mr	Post.tr	Valsava.aneu	Imediate.closure	Residual.0h	Residual.24h	Residual.6m	Residual.1y	Residual.2y	Closure.2y	Residual.3y	Residual.4y	Residual.5y	Residual.6y	Residual.7y	Residual.8y	Residual.9y	Procedure.success	Failure.reason	AGA	LifeTeck
41	3	1	43.7	20	45	0	0	0	1	0	0	0	0	0	1	0	1	1	1	0	0	3	63	3.7			4			2	0	1	0	0	0	0	0	1	0	0	0	0	0	0		1	0	0	0
50	1	1	49.3	14	61	0	0	0	1	0	1	0	0	1	1	0	1	2	1	0	0	3	40	3			2			2	0	1	0	0	0	0	0	1	0	0	0	0	0	0		1	0	0	0
12	1	0	31	28	99	0	1	0	1	0	0	0	0	0	1	1	1	1	1	0	1	1	100	2.2			1			2	1	0	1	1	1	1	1	0	1	1	1	1	1	1		1	0	1	0
26	1	0	62.8	9	46	0	1	1	0	0	0	0	0	0	1	0	0	1	0	0	0	3	131	7			2			2	0	1	0	0	0	0	0	1	0	0	0	0	0	0		1	0	0	0
56	1	0	38.8	12	24	2	0	0	0	0	1	1	0	0	1	0	0	2	1	0	1	2	83	3			2			2	0	0	1	1	1	0	0	1	0	0	0	0	0	0		1	0	1	0
1	1	1	8.2	3	45	0	1	1	0	0	0	0	0	0	1	0	0	1	0	0	1	1	69	1.6			2			2	0	1	0	0	0	0	0	1	0	0	0	0	0	0		1	0	0	0
20	3	0	60.2	9	65	0	1	1	0	0	0	0	0	0	1	0	0	1	1	0	1	1	87	3			2			2	0	1	0	0	0	0	0	1	0	0	0	0	0	0		1	0	0	0
3	1	0	11.6	12	70	0	0	1	0	0	0	0	0	0	1	0	1	1	0	0	0	3	97	3.3			2			2	0	1	0	0	0	0	0	1	0	0	0	0	0	0		1	0	0	0
2	1	0	9.9	4	83	0	0	1	0	0	0	0	0	0	1	0	0	1	0	0	1	1	70	3.5			2			2	0	1	0	0	0	0	0	1	0	0	0	0	0	0		1	0	1	0
42	1	1	61.6	9	85	0	0	0	0	0	1	0	0	0	1	0	1	1	1	0	1	1	79	2.7			2			2	0	0	1	1	1	0	0	1	0	0	0	0	0	0		1	0	0	1
1	1	0	6.5	6	47	0	1	1	0	0	0	0	0	0	1	0	0	1	0	0	0	3	60	1.5			2			2	0	1	0	0	0	0	0	1	0	0	0	0	0	0		1	0	0	0
23	3	0	42.1	6	60	0	0	0	1	0	1	0	0	0	1	0	1	2	0	0	0	3	94	3.2			2			2	0	1	0	0	0	0	0	1	0	0	0	0	0	0		1	0	0	0
29	1	0	46.2	6	83	0	0	0	1	1	1	0	0	0	1	0	0	1	0	0	0	3	112	6.2		2	2		2	2	0	1	0	0	0	0	0	1	0	0	0	0	0	0		1	0	1	0
3	2	0	14.2	8	91	0	0	0	0	0	0	0	1	0	1	0	0	1	0	0	1	1	114	7			2			2	0	0	1	0	0	0	0	1	0	0	0	0	0	0		1		0	1
4	1	0	11.4	4	100	0	1	0	0	0	0	0	0	0	1	0	0	1	0	0	1	1	69	3.3			3			2	0	1	0	0	0	0	0	1	0	0	0	0	0	0		1	0	1	0
18	3	1	74.8	4	27	0	0	0	1	0	0	0	0	0	1	0	1	2	1	0	1	1	76	2.5			2			2	0	1	0	0	0	0	0	1	0	0	0	0	0	0		1	0	0	0
28	1	0	70.6	8	52	0	0	0	1	1	1	0	0	0	1	0	0	1	1	0	0	3	68	7			2			2	0	1	0	0	0	0	0	1	0	0	0	0	0	0		1	0	0	0
1	3	1	9.6	2	53	0	1	0	0	0	0	0	0	0	1	0	0	1	0	0	1	1	83	3.6			2			2	0	1	0	0	0	0	0	1	0	0	0	0	0	0		1	0	0	0
6	3	0	16.3	5	58	0	1	1	0	0	0	0	0	0	1	0	0	1	0	0	0	3	82	7			2			2	0	0	1	0	0	0	0	1	0	0	0	0	0	0		1	0	0	0
4	1	0	16.7	3	70	0	0	1	0	0	0	0	0	0	1	0	0	1	0	0	0	3	68	4			2			2	0	1	0	0	0	0	0	1	0	0	0	0	0	0		1	0	1	0
21	1	0	69.7	8	71	0	0	0	1	1	0	0	0	0	1	0	0	1	1	0	0	3	106	6.4			2			2	0	1	0	0	0	0	0	1	0	0	0	0	0	0		1	0	0	0
25	1	1	52.2	6	25	0	0	0	1	0	0	0	0	0	1	0	0	1	0	0	1	1	99	2.31			2			2	0	1	0	0	0	0	0	1	0	0	0	0	0	0		1	0	0	1
26	1	0	50.4	8	27	0	0	0	1	0	0	0	0	0	1	0	0	1	0	0	1	1	178	3			2			2	0	0	1	0	0	0	0	1	0	0	0	0	0	0		1	0	1	0
28	1	1	60.7	8	31	0	0	0	1	0	0	0	0	0	1	0	0	1	1	0	0	3	93	3.5			2			2	0	0	1	1	1	0	0	1	0	0	0	0	0	0		1	0	0	0
4	1	1	13.5	7	33	0	0	1	0	0	0	0	0	0	1	0	1	1	0	0	1	1	60	2.1			2			2	0	1	0	0	0	0	0	1	0	0	0	0	0	0		1	0	0	0
5	1	0	17.5	6	41	0	0	0	0	0	0	0	1	0	1	0	0	1	0	0	1	1	66	2			2			2	0	1	0	0	0	0	0	1	0	0	0	0	0	0		1	0	0	0
20	1	1	74.7	16	51	0	0	0	0	1	0	0	0	0	1	0	0	1	0	0	0	3	85	3			2			2	0	1	0	0	0	0	0	1	0	0	0	0	0	0		1	0	1	0
11	1	0	29.4	3	63	0	0	0	1	1	0	0	0	0	1	0	0	1	0	0	0	3	67	3.8			2			2	0	1	0	0	0	0	0	1	0	0	0	0	0	0		1	0	0	0
5	1	1	13	5	65	0	1	0	0	0	0	0	0	0	1	0	0	1	0	0	1	1	80	3.1			2			2	0	0	1	1	1	1	0	1	0	0	0	0	0	0		1	0	0	0
4	1	1	12.5	12	67	0	1	0	0	0	0	0	0	0	1	0	1	1	0	0	0	3	96	3.8			2			2	0	1	0	0	0	0	0	1	0	0	0	0	0	0		1	0	1	0
5	1	0	12.6	7	67	0	1	0	0	0	0	0	0	0	1	0	0	1	0	0	1	1	96	1.5			2			2	0	1	0	0	0	0	0	1	0	0	0	0	0	0		1	0	0	0
45	1	1	68.8	7	70	0	0	0	1	0	0	0	0	0	1	0	1	1	1	0	0	3	80	3.6			2			2	0	1	0	0	0	0	0	1	0	0	0	0	0	0		1	0	0	0
24	1	0	35.9	4	70	0	0	0	1	1	0	0	0	0	1	0	1	1	1	0	1	1	75	1.5			2			2	0	1	0	0	0	0	0	1	0	0	0	0	0	0		1	0	1	0
37	1	0	62.7	8	75	0	0	0	1	1	0	0	0	0	1	0	1	2	1	0	0	3	77	4			2			2	0	0	1	1	1	0	0	1	0	0	0	0	0	0		1	0	1	0
16	1	0	38.2	10	76	0	0	1	0	0	0	0	0	0	1	0	0	1	0	0	0	3	77	1.5			2			2	0	0	1	1	0	0	0	1	0	0	0	0	0	0		1	0	0	1
1	2	1	8.8	12	86	0	1	1	0	0	0	0	0	0	1	0	1	1	0	0	1	1	105	3.6			2			2	0	1	0	0	0	0	0	1	0	0	0	0	0	0		1	0	0	0
19	1	0	42.2	4	87	0	0	0	1	0	1	0	0	0	1	0	1	1	0	0	0	3	89	3			2			2	0	0	1	1	1	0	0	1	0	0	0	0	0	0		1	0	1	0
6	2	1	15.7	3	88	0	1	0	0	0	0	0	0	0	1	0	0	1	0	0	0	3	117	8			2			2	0	1	0	0	0	0	0	1	0	0	0	0	0	0		1	0	1	0
5	2	1	17.4	10	91	0	0	0	0	0	0	0	1	0	1	0	0	1	0	0	1	1	107	4.7			2			2	0	1	0	0	0	0	0	1	0	0	0	0	0	0		1	0	1	0
26	1	1	28.3	8	95	0	1	1	0	0	0	0	0	0	1	0	0	1	0	0	0	3	76	4.3			2			2	0	1	0	0	0	0	0	1	0	0	0	0	0	0		1	0	1	0
2	2	1	11.5	4	97	0	0	1	0	0	0	0	0	0	1	0	1	1	0	0	1	1	88	1.5			2			2	0	1	0	0	0	0	0	1	0	0	0	0	0	0		1	0	1	0
5	1	0	16.6	13	36	0	0	0	0	0	0	0	1	0	1	0	0	1	0	0	0	3	94	2.3			2			2	0	1	0	0	0	0	0	1	0	0	0	0	0	0		1	0	0	0
6	1	1	14	5	39	0	1	0	0	0	0	0	0	0	1	0	0	1	0	0	0	3	107	1.7			2			2	0	0	1	0	0	0	0	1	0	0	0	0	0	0		1	0	0	1
41	1	0	34.4	8	40	0	0	0	0	1	0	0	0	0	1	0	0	3	0	1	0	3	70	4			2			2	0	1	0	0	0	0	0	1	0	0	0	0	0	0		1	0	0	0
6	3	1	17.9	4	51	0	1	0	0	0	0	0	0	0	1	0	0	1	0	0	0	3	70	3.6			2			2	0	1	0	0	0	0	0	1	0	0	0	0	0	0		1	0	0	0
6	1	1	14.8	8	76	0	1	1	0	0	0	0	0	0	1	0	0	1	0	0	1	1	133	2.7			2			2	0	1	0	0	0	0	0	1	0	0	0	0	0	0		1	0	0	1
48	1	1	48.7	9	95	0	0	0	1	0	0	0	0	0	1	0	1	1	1	0	1	1	85	5			2			2	0	1	0	0	0	0	0	1	0	0	0	0	0	0		1	0	0	1
28	1	0	44.2	8	106	0	0	0	0	1	0	0	0	0	1	0	0	1	0	0	1	1	64	4.9			2			2	0	1	0	0	0	0	0	1	0	0	0	0	0	0		1	0	1	0
5	1	1	15.9	6	106	0	1	0	0	0	0	0	0	0	1	0	1	1	0	0	0	3	73	3.2			2			2	0	1	0	0	0	0	0	1	0	0	0	0	0	0		1	0	1	0
3	3	0	14.1	8	24	0	1	0	0	0	0	0	0	0	1	0	0	1	0	0	1	1	104	3.2			2			2	0	0	1	1	1	0	0	1	0	0	0	0	0	0		1	0	1	0
35	1	1	41.1	9	26	0	0	0	0	0	1	0	0	0	1	0	0	1	0	0	1	1	91	3.4			2			2	0	0	1	1	1	0	0	1	0	0	0	0	0	0		1	0	1	0
5	1	1	13.8	9	30	0	1	1	0	0	0	0	0	0	1	0	0	1	0	0	1	1	85	2.4			2			2	0	1	0	0	0	0	0	1	0	0	0	0	0	0		1	0	1	0
24	1	1	33.5	6	31	0	0	0	1	0	1	0	0	0	1	0	1	2	1	0	1	1	115	3			2			2	0	1	0	0	0	0	0	1	0	0	0	0	0	0		1	0	0	0
24	1	0	72.3	4	31	0	1	1	0	0	0	0	0	0	1	0	0	1	0	0	0	3	110	6			2			2	0	1	0	0	0	0	0	1	0	0	0	0	0	0		1	0	0	1
18	1	1	58.3	6	33	0	0	0	1	1	0	0	0	0	1	0	1	1	1	0	0	3	81	6			2			2	0	1	0	0	0	0	0	1	0	0	0	0	0	0		1	0	0	1
19	1	1	47.9	9	35	0	0	0	0	0	0	0	1	0	1	0	0	1	0	0	0	3	79	5			2			2	0	1	0	0	0	0	0	1	0	0	0	0	0	0		1	0	0	0
40	3	0	57.8	9	36	0	0	1	0	0	0	0	0	0	1	0	0	2	0	0	1	1	103	3			2			2	0	1	0	0	0	0	0	1	0	0	0	0	0	0		1	0	0	0
18	1	1	40.6	11	38	0	0	0	1	1	0	0	0	0	1	0	0	1	0	0	0	3	111	2			2			2	0	1	0	0	0	0	0	1	0	0	0	0	0	0		1	0	0	0
1	1	0	9.9	3	41	0	1	0	0	0	0	0	0	0	1	0	1	1	0	0	1	1	79	3			2			2	0	1	0	0	0	0	0	1	0	0	0	0	0	0		1	0	0	0
10	1	1	26.4	6	47	0	0	0	0	1	1	0	0	0	1	0	0	1	0	0	0	3	79	2.7			2			2	0	1	0	0	0	0	0	1	0	0	0	0	0	0		1	0	0	0
24	1	0	49.5	26	49	0	0	0	1	1	0	1	0	0	1	0	0	3	0	0	1	1	80	6			2			2	0	1	0	0	0	0	0	1	0	0	0	0	0	0		1	0	1	0
3	1	0	9.5	3	51	0	1	1	0	0	0	0	0	0	1	0	0	1	0	0	1	1	90	3.2			2			2	0	1	0	0	0	0	0	1	0	0	0	0	0	0		1	0	0	0
25	1	0	73.6	6	54	0	1	1	0	0	0	0	0	0	1	0	0	1	0	0	0	3	94	2			2			2	0	1	0	0	0	0	0	1	0	0	0	0	0	0		1	0	0	0
1	3	1	12	5	55	0	0	1	0	0	0	0	0	0	1	0	1	1	0	0	0	3	84	2			2			2	0	0	1	0	0	0	0	1	0	0	0	0	0	0		1	0	0	0
44	1	0	44.7	11	58	0	0	0	1	1	0	0	0	0	1	0	0	2	1	0	1	1	74	2.8			2			2	0	0	1	1	0	0	0	1	0	0	0	0	0	0		1	0	0	0
1	3	1	7.9	8	65	0	1	1	0	0	0	0	0	0	1	0	0	1	0	0	0	3	76	1.8			2			2	0	1	0	0	0	0	0	1	0	0	0	0	0	0		1	0	0	0
25	1	0	68.9	3	65	0	0	0	1	1	0	1	0	0	1	0	0	1	0	0	0	3	86	6.7			2			2	0	1	0	0	0	0	0	1	0	0	0	0	0	0		1	0	0	0
23	1	0	61.7	25	66	0	0	0	0	1	0	0	0	0	1	0	0	1	1	0	1	1	87	1.6			2			2	0	1	0	0	0	0	0	1	0	0	0	0	0	0		1	0	0	0
4	3	0	14.6	3	67	0	0	0	0	0	0	0	1	0	1	0	0	1	0	0	1	1	101	1.8			2			2	0	0	1	0	0	0	0	1	0	0	0	0	0	0		1	0	0	0
4	3	1	13.1	3	68	0	0	0	0	0	0	0	1	0	1	0	0	1	0	0	0	3	95	4.1			2			2	0	0	1	0	0	0	0	1	0	0	0	0	0	0		1	0	0	0
4	1	0	12.1	8	74	0	1	0	0	0	0	0	0	0	1	0	0	1	0	0	0	3	68	4			2			2	0	1	0	0	0	0	0	1	0	0	0	0	0	0		1	0	1	0
23	1	1	51.6	3	75	0	1	1	0	0	0	0	0	0	1	0	0	1	0	0	0	3	127	2.2			2			2	0	1	0	0	0	0	0	1	0	0	0	0	0	0		1	0	1	0
4	1	0	11	3	76	0	0	0	0	0	1	0	0	0	1	0	0	1	0	0	1	1	95	1.8			2			2	0	1	0	0	0	0	0	1	0	0	0	0	0	0		1	0	0	0
31	1	1	68	8	77	0	0	0	1	0	0	0	0	0	1	0	0	1	0	1	0	3	120	4			1			2	1	1	0	0	0	0	0	1	0	0	0	0	0	0		1	0	0	1
20	1	0	49.1	8	80	0	0	0	1	1	0	0	0	0	1	0	0	1	0	0	1	1	81	1.6			3			2	0	1	0	0	0	0	0	1	0	0	0	0	0	0		1	0	0	0
3	1	1	10.5	8	81	0	1	0	0	0	0	0	0	0	1	0	0	1	0	0	0	3	65	4			2			2	0	1	0	0	0	0	0	1	0	0	0	0	0	0		1	0	1	0
14	1	1	18.7	4	85	0	0	1	0	0	0	0	0	0	1	0	0	1	0	0	0	3	88	1.8			2			2	0	1	0	0	0	0	0	1	0	0	0	0	0	0		1	0	1	0
31	1	0	66.1	7	86	0	0	0	0	1	1	0	0	0	1	0	0	1	0	0	0	3	87	4			2			2	0	1	0	0	0	0	0	1	0	0	0	0	0	0		1	0	1	0
32	1	0	62.6	17	87	0	0	0	0	1	0	0	0	0	1	0	1	2	1	0	1	1	126	4			2			2	0	0	1	1	0	0	0	1	0	0	0	0	0	0		1	0	0	1
19	2	1	34	15	87	0	1	1	0	0	0	0	0	0	1	0	0	2	0	0	0	3	112	3.7			2			2	0	1	0	0	0	0	0	1	0	0	0	0	0	0		1	0	1	0
9	1	0	20.8	5	87	1	1	0	0	0	0	0	0	0	1	0	0	1	0	0	0	3	89	4			2			2	0	1	0	0	0	0	0	1	0	0	0	0	0	0		1	0	0	1
17	1	0	32.9	4	87	0	0	0	1	1	0	0	0	0	1	0	0	1	1	0	1	1	98	5			2			2	0	0	1	0	0	0	0	1	0	0	0	0	0	0		1	0	0	1
9	1	0	24.8	3	87	0	0	1	0	0	0	0	0	0	1	0	0	1	0	0	0	3	99	2.7			2			2	0	1	0	0	0	0	0	1	0	0	0	0	0	0		1	0	1	0
17	1	0	35.7	12	88	0	0	0	1	0	0	0	0	0	1	0	1	1	1	0	1	2	76	1.6			2			2	0	0	1	1	1	1	0	1	0	0	0	0	0	0		1	0	0	1
3	2	1	14.8	10	88	0	0	0	0	0	0	0	1	0	1	0	0	1	0	0	0	3	109	4.1			2			2	0	1	0	0	0	0	0	1	0	0	0	0	0	0		1	0	1	0
4	1	1	12.1	5	88	0	0	1	0	0	0	0	0	0	1	0	0	1	0	0	0	3	112	4			2			2	0	1	0	0	0	0	0	1	0	0	0	0	0	0		1	0	0	1
6	2	1	18.4	8	89	0	0	0	0	0	0	0	1	0	1	0	0	1	0	0	1	1	99	3			2			2	0	1	0	0	0	0	0	1	0	0	0	0	0	0		1	0	1	0
9	1	0	14.4	8	91	0	1	0	0	0	0	0	0	0	1	0	0	1	0	0	1	1	75	3.2			2			2	0	1	0	0	0	0	0	1	0	0	0	0	0	0		1	0	0	1
7	1	1	17.2	8	94	0	1	1	0	0	0	0	0	0	1	0	1	1	0	0	0	3	85	1.2			2			2	0	0	1	1	1	0	0	1	0	0	0	0	0	0		1	0	1	0
9	1	1	23.6	5	94	0	0	0	0	0	0	0	1	0	1	0	1	1	0	0	1	1	68	2.7			2			2	0	1	0	0	0	0	0	1	0	0	0	0	0	0		1	0	0	1
5	1	0	13.7	3	99	0	1	0	0	0	0	0	0	0	1	0	0	1	0	0	0	3	80	8			2			2	0	1	0	0	0	0	0	1	0	0	0	0	0	0		1	0	1	0
2	1	1	10.5	3	101	0	1	1	0	0	0	0	0	0	1	0	1	1	0	0	1	1	90	3.2			2			2	0	0	1	0	0	0	0	1	0	0	0	0	0	0		1	0	1	0
2	1	0	9.9	5	106	0	0	0	0	0	0	0	1	0	1	0	0	1	0	0	0	3	71	2.5			2			2	0	1	0	0	0	0	0	1	0	0	0	0	0	0		1	0	1	0
5	1	1	16.6	5	106	0	1	0	0	0	0	0	0	0	1	0	0	1	0	0	0	3	85	7.4			2			2	0	1	0	0	0	0	0	1	0	0	0	0	0	0		1	0	1	0
22	1	0	40.4	11	108	0	0	0	0	1	0	0	0	0	1	0	0	1	0	0	1	1	95	2			2			2	0	1	0	0	0	0	0	1	0	0	0	0	0	0		1	0	1	0
18	1	1	53.5	14	26	0	0	0	1	0	0	0	0	0	1	0	1	1	1	0	1	1	75	5			2			2	0	1	0	0	0	0	0	1	0	0	0	0	0	0		1	0	1	0
19	1	0	54.1	12	27	0	0	0	1	0	0	0	0	0	1	0	0	1	1	0	0	3	106	4			2			2	0	1	0	0	0	0	0	1	0	0	0	0	0	0		1	0	0	0
13	1	1	31.7	10	27	0	0	1	0	0	0	0	0	0	1	0	0	1	0	0	1	1	74	2			2			2	0	0	1	0	0	0	0	1	0	0	0	0	0	0		1	0	0	0
21	1	0	72.7	14	34	0	1	1	0	0	0	0	0	0	1	0	0	1	0	0	0	3	93	3.6			2			2	0	1	0	0	0	0	0	1	0	0	0	0	0	0		1	0	0	0
2	1	1	9.1	7	38	0	1	0	0	0	0	0	0	0	1	0	1	1	0	0	0	3	73	1.5			2			2	0	1	0	0	0	0	0	1	0	0	0	0	0	0		1	0	0	0
6	1	0	15.5	3	40	0	0	0	0	0	0	0	1	0	1	0	0	1	0	0	0	3	82	6.3			2			2	0	1	0	0	0	0	0	1	0	0	0	0	0	0		1	0	1	0
28	1	1	52.5	3	40	0	0	1	0	0	0	0	0	0	1	0	0	1	0	0	1	1	112	4			2			2	0	1	0	0	0	0	0	1	0	0	0	0	0	0		1	0	0	0
1	3	1	7.6	14	41	0	0	1	0	0	0	0	0	0	1	0	0	1	0	0	1	1	80	5			2			2	0	1	0	0	0	0	0	1	0	0	0	0	0	0		1	0	0	0
2	3	0	9.6	3	44	0	1	0	0	0	0	0	0	0	1	0	1	1	0	0	1	1	112	4.8			2			2	0	1	0	0	0	0	0	1	0	0	0	0	0	0		1	0	0	0
25	1	0	42.3	5	49	0	0	0	1	1	0	0	0	0	1	0	0	3	0	0	0	3	91	3.2			2			2	0	1	0	0	0	0	0	1	0	0	0	0	0	0		1	0	1	0
14	3	0	23.1	4	64	0	1	1	0	0	0	0	0	0	1	0	1	1	0	0	1	1	80	3			2			2	0	0	1	0	0	0	0	1	0	0	0	0	0	0		1	0	0	0
5	1	1	13.3	9	71	0	1	0	0	0	0	0	0	0	1	0	0	1	0	0	0	3	130	4			2			2	0	1	0	0	0	0	0	1	0	0	0	0	0	0		1	0	1	0
12	1	0	30.6	4	76	0	0	1	0	0	0	0	0	0	1	0	0	1	1	0	1	1	126	3.1			2			2	0	1	0	0	0	0	0	1	0	0	0	0	0	0		1	0	0	0
6	1	1	16.2	3	86	0	1	0	0	0	0	0	0	0	1	0	0	1	0	0	0	3	90	3			2			2	0	1	0	0	0	0	0	1	0	0	0	0	0	0		1	0	0	1
10	1	1	28.6	15	88	0	0	1	1	0	1	0	0	0	1	0	1	1	0	0	0	3	72	5			2			2	1	1	0	0	0	0	0	1	0	0	0	0	0	0		1	0	1	0
4	2	1	12.3	18	93	0	0	0	0	0	0	0	1	0	1	0	0	1	0	0	1	1	109	6			2			2	0	0	1	0	0	0	0	1	0	0	0	0	0	0		1	0	0	1
4	2	1	14.6	17	94	0	1	0	0	0	0	0	0	0	1	0	0	1	0	0	1	1	92	1.5			2			2	0	1	0	0	0	0	0	1	0	0	0	0	0	0		1	0	1	0
24	1	0	37.1	10	95	0	1	1	0	0	0	0	0	0	1	0	0	1	0	0	0	3	66	2.7			2			2	0	1	0	0	0	0	0	1	0	0	0	0	0	0		1	0	0	1
2	1	0	10.5	11	24	0	0	0	0	0	0	0	1	0	1	0	0	1	0	0	1	1	70	2.8			2			2	0	0	1	1	1	0	0	1	0	0	0	0	0	0		1	0	1	0
10	1	0	28.9	3	27	0	0	0	0	0	0	0	1	0	1	0	0	1	0	0	1	1	66	2.8			2			2	0	1	0	0	0	0	0	1	0	0	0	0	0	0		1	0	1	0
4	1	1	15.4	3	29	0	0	1	1	0	0	0	0	0	1	0	0	1	0	0	0	3	99	2			2			2	0	0	1	1	1	0	0	1	0	0	0	0	0	0		1	0	1	0
23	1	0	43.5	5	37	0	1	1	0	0	0	0	0	0	1	0	0	1	0	0	1	1	90	4.3			2			2	0	0	1	1	1	0	0	1	0	0	0	0	0	0		1	0	0	0
20	1	0	66.6	7	43	0	0	0	1	0	0	0	0	0	1	0	0	1	0	0	1	1	121	2.6			2			2	0	1	0	0	0	0	0	1	0	0	0	0	0	0		1	0	0	0
0.58	1	1	6.5	6	43	0	0	0	0	0	0	0	1	0	1	0	1	2	0	0	1	1	128	2.7			2			2	0	1	0	0	0	0	0	1	0	0	0	0	0	0		1	0	0	0
27	1	0	39.3	6	58	0	0	0	0	1	0	0	0	0	1	0	0	2	1	0	1	1	112	3			2			2	0	1	0	0	0	0	0	1	0	0	0	0	0	0		1	0	0	0
18	1	0	75.1	8	61	0	0	0	0	1	0	1	0	0	1	0	1	2	1	0	1	1	82	3			2			2	0	0	1	0	0	0	0	1	0	0	0	0	0	0		1	0	0	0
13	3	0	34.2	12	63	0	0	0	0	0	0	0	1	0	1	0	0	1	0	0	0	3	95	2			2			2	0	1	0	0	0	0	0	1	0	0	0	0	0	0		1	0	0	0
21	1	0	45.5	5	63	0	0	0	1	0	0	0	0	0	1	0	0	1	0	0	1	1	83	2			2			2	0	1	0	0	0	0	0	1	0	0	0	0	0	0		1	0	0	1
33	3	0	45.6	11	64	0	0	0	0	1	0	0	0	0	1	0	1	2	1	0	0	3	96	3			2			2	0	1	0	0	0	0	0	1	0	0	0	0	0	0		1	0	0	0
6	1	1	38.5		70	0	0	0	1	1	0	0	0	0	1	0	1	2	1	0	1	1	77	2.3			2			2	0	1	0	0	0	0	0	1	0	0	0	0	0	0		1	0	1	0
14	1	1	18.3	13	74	0	1	0	0	0	0	0	0	0	1	0	0	1	0	0	1	1	83	2			2			2	0	1	0	0	0	0	0	1	0	0	0	0	0	0		1	0	0	0
10	1	0	29.2	4	74	0	0	1	0	0	0	0	0	0	1	0	1	1	0	0	1	1	71	6.9			2			2	0	1	0	0	0	0	0	1	0	0	0	0	0	0		1	0	0	1
11	1	0	26.4	4	76	0	0	0	0	0	0	0	1	0	1	0	1	1	0	0	1	1	105	3			2			2	0	1	0	0	0	0	0	1	0	0	0	0	0	0		1	0	0	0
11	2	0	31.9	8	88	0	0	0	0	0	0	0	1	0	1	0	0	1	0	0	0	3	93	5.8			2			2	0	1	0	0	0	0	0	1	0	0	0	0	0	0		1	0	0	1
19	1	0	43.7	4	89	0	1	1	0	0	0	0	0	0	1	0	0	1	0	0	0	3	100	3		2	2		2	2	0	0	1	0	0	0	0	1	0	0	0	0	0	0		1	0	1	0
4	1	1	14.4	5	94	0	0	0	0	0	0	0	1	0	1	0	0	1	0	0	0	3	80	5			2			2	0	1	0	0	0	0	0	1	0	0	0	0	0	0		1	0	1	0
20	1	0	41.5	5	97	0	0	0	1	1	0	0	0	0	1	0	1	1	0	0	1	1	90	3			2			2	0	0	1	1	1	1	1	0	0	0	0	0	0	0		1	0	0	1
9	2	0	24	11	99	0	1	0	0	0	0	0	0	0	1	0	0	1	0	0	0	3	78	5			2			2	0	0	1	0	0	0	0	1	0	0	0	0	0	0		1	0	1	0
3	1	1	13.4	6	107	0	0	0	0	0	0	0	1	0	1	0	0	1	0	0	1	1	78	5			2			2	0	1	0	0	0	0	0	1	0	0	0	0	0	0		1	0	1	0
1	1	1	7.5	8	25	0	1	1	0	0	0	0	0	0	1	0	0	1	0	0	0	3	81	3.2			2			2	0	1	0	0	0	0	0	1	0	0	0	0	0	0		1	0	1	0
48	1	1	72.1	22	28	0	0	1	0	1	0	0	0	0	1	0	1	2	1	0	1	1	83	2.3			2			2	0	1	0	0	0	0	0	1	0	0	0	0	0	0		1	0	0	0
11	3	0	26.5	3	28	0	0	0	0	0	0	0	1	0	1	0	0	1	0	0	1	1	74	2.8			2			2	0	1	0	0	0	0	0	1	0	0	0	0	0	0		1	0	0	0
23	1	0	66.6	9	35	0	0	0	1	1	0	0	0	0	1	0	0	1	1	0	1	1	146	4.6			2			2	0	1	0	0	0	0	0	1	0	0	0	0	0	0		1	0	0	1
12	3	1	32.5	3	40	0	0	0	0	0	0	0	1	0	1	0	0	1	1	0	0	3	70	3			2			2	0	1	0	0	0	0	0	1	0	0	0	0	0	0		1	0	0	0
26	3	0	66.1	14	41	0	1	1	0	0	0	0	0	0	1	0	0	1	0	0	0	3	69	6			2			2	0	0	1	1	0	0	0	1	0	0	0	0	0	0		1	0	0	0
2	3	0	7.8	3	42	0	1	0	0	0	0	0	0	0	1	0	0	1	0	0	0	3	76	4.2			2			2	0	1	0	0	0	0	0	1	0	0	0	0	0	0		1	0	0	0
4	1	0	16.3	7	43	0	0	0	0	0	0	0	1	0	1	0	0	2	0	0	0	3	104	3			2			2	0	1	0	0	0	0	0	1	0	0	0	0	0	0		1	0	0	0
4	3	1	13.3	7	43	0	1	1	0	0	0	0	0	0	1	0	1	1	0	0	1	1	60	2			2			2	0	1	0	0	0	0	0	1	0	0	0	0	0	0		1		0	0
3	1	0	11.8	11	49	0	1	1	0	0	0	0	0	0	1	0	0	1	0	0	1	1	61	2.5			2			2	0	1	0	0	0	0	0	1	0	0	0	0	0	0		1	0	1	0
18	3	0	53.3	4	50	0	0	0	0	1	0	0	0	0	1	0	0	1	0	0	1	1	112	1.7			2			2	0	1	0	0	0	0	0	1	0	0	0	0	0	0		1	0	0	0
6	1	1	18.4	8	51	0	0	1	0	0	0	0	0	0	1	0	0	1	0	0	0	3	76	3			2			2	0	0	1	0	0	0	0	1	0	0	0	0	0	0		1	0	0	0
5	1	0	12.5	8	58	0	1	0	0	0	0	0	0	0	1	0	1	2	0	0	1	1	71	4			2			2	0	1	0	0	0	0	0	1	0	0	0	0	0	0		1	0	0	0
16	1	0	55.1	5	58	0	0	0	1	1	0	0	0	0	1	0	1	2	1	0	0	3	84	2.1			2			2	0	1	0	0	0	0	0	1	0	0	0	0	0	0		1	0	0	0
3	3	1	10.1	3	60	0	1	1	0	0	0	0	0	0	1	0	0	1	0	0	0	3	65	7			2			2	0	1	0	0	0	0	0	1	0	0	0	0	0	0		1	0	0	0
5	1	0	14.6	7	61	0	1	0	0	0	0	0	0	0	1	0	0	1	0	0	0	3	78	3.8			2			2	0	1	0	0	0	0	0	1	0	0	0	0	0	0		1	0	1	0
11	1	0	28.2	3	62	0	0	0	1	0	1	0	0	0	1	0	0	1	0	0	0	3	73	3.6			2			2	0	1	0	0	0	0	0	1	0	0	0	0	0	0		1	0	0	0
26	1	0	50	29	65	0	0	0	1	1	0	1	0	0	1	0	0	1	1	0	0	3	100	1.4			2			2	0	0	1	0	0	0	0	1	0	0	0	0	0	0		1	0	0	0
4	1	0	14.7	7	70	0	1	1	0	0	0	0	0	0	1	0	0	1	0	0	1	1	70	2.9			2			2	0	0	1	1	1	1	0	1	0	0	0	0	0	0		1	0	1	0
5	1	0	15.1	4	70	0	1	0	0	0	0	0	0	0	1	0	0	1	0	0	1	1	104	1.5			2			2	0	1	0	0	0	0	0	1	0	0	0	0	0	0		1	0	0	0
44	1	1	62.3	7	72	0	0	0	0	1	0	0	0	0	1	0	1	2	1	0	1	1	122	3.3			2			2	0	1	0	0	0	0	0	1	0	0	0	0	0	0		1		1	0
48	1	0	62.9	5	79	0	0	0	1	1	1	0	0	0	1	0	0	1	0	1	1	1	105	3			2			2	0	0	1	0	0	0	0	1	0	0	0	0	0	0		1	0	0	0
6	1	0	13.8	5	81	0	1	0	0	0	0	0	0	0	1	0	0	1	0	0	0	3	105	4.2			2			2	0	1	0	0	0	0	0	1	0	0	0	0	0	0		1	0	1	0
43	1	1	64.1	7	82	0	0	0	1	1	0	0	0	0	1	0	0	1	1	0	0	3	86	3			2			2	0	1	0	0	0	0	0	1	0	0	0	0	0	0		1	0	0	1
25	1	0	42.4	6	85	0	0	0	1	0	0	0	0	0	1	0	0	1	0	0	1	1	84	3			2			2	0	1	0	0	0	0	0	1	0	0	0	0	0	0		1	0	1	0
18	1	1	69.6	3	86	0	0	1	0	0	0	0	0	0	1	0	0	1	0	0	0	3	88	3			2			2	0	0	1	0	0	0	0	1	0	0	0	0	0	0		1	0	0	1
26	1	1	66.2	3	95	0	0	1	0	0	0	0	0	0	1	0	0	1	1	0	0	3	94	3.6			2			2	0	1	0	0	0	0	0	1	0	0	0	0	0	0		1	0	0	1
15	1	1	35.6	6	97	0	0	0	0	0	0	0	1	0	1	0	0	1	0	0	1	1	119	3.2			1			2	1	1	0	0	0	0	0	1	0	0	0	0	0	0		1	0	1	0
14	1	0	36	5	97	0	1	0	0	0	0	0	0	0	1	0	0	1	0	0	0	3	114	4			2			2	0	1	0	0	0	0	0	1	0	0	0	0	0	0		1	0	1	0
21	1	0	66.6	4	97	0	0	0	1	1	0	0	0	0	1	0	0	1	0	0	0	3	104	4.4			2			2	0	1	0	0	0	0	0	1	0	0	0	0	0	0		1	0	1	0
6	1	1	16.6	3	101	0	0	0	0	0	0	0	1	0	1	0	0	1	1	0	1	1	56	2			2			2	0	1	0	0	0	0	0	1	0	0	0	0	0	0		1	0	1	0
8	1	1	22.4	5	103	0	1	0	0	0	0	0	0	0	1	0	0	1	0	0	1	1	78	1.6			1			2	1	1	0	0	0	0	0	1	0	0	0	0	0	0		1	0	0	1
19	1	0	44.5	5	106	0	0	0	0	0	0	0	1	0	1	0	0	1	0	0	0	3	107	2.2			2			2	0	0	1	0	0	0	0	1	0	0	0	0	0	0		1	0	1	0
5	3	1	15.5	11	26	0	1	0	0	0	0	0	0	0	1	0	0	3	0	0	1	1	99	2			2			2	0	1	0	0	0	0	0	1	0	0	0	0	0	0		1	0	0	0
2	1	1	11.9	10	30	0	0	1	0	0	0	0	0	0	1	0	0	1	0	0	0	3	81	3.6			2			2	0	0	1	0	0	0	0	1	0	0	0	0	0	0		1	0	0	0
2	1	1	6.6	9	30	0	1	1	0	0	0	0	0	0	1	0	0	1	0	0	0	3	95	2.3			2			2	0	1	0	0	0	0	0	1	0	0	0	0	0	0		1	0	0	0
37	1	0	49.2	12	36	0	0	0	1	0	0	0	0	0	1	0	1	2	1	0	0	3	101	2.6			2			2	0	1	0	0	0	0	0	1	0	0	0	0	0	0		1	0	0	0
26	1	0	57.4	8	37	0	0	0	1	1	0	0	0	0	1	0	0	1	0	0	0	3	117	4			2			2	0	0	1	1	1	0	0	1	0	0	0	0	0	0		1	0	0	1
37	1	1	56.8	15	38	0	0	1	0	0	0	0	0	0	1	0	0	1	0	0	1	1	106	6			2			2	0	0	1	1	0	0	0	1	0	0	0	0	0	0		1	0	1	0
23	1	1	48.2	13	39	0	1	1	0	0	0	0	0	0	1	0	0	1	0	0	0	3	82	3			2			2	0	1	0	0	0	0	0	1	0	0	0	0	0	0		1	0	0	1
12	1	1	30.3	9	39	0	0	0	1	0	0	0	0	0	1	0	0	1	0	0	0	3	109	6.3			2			2	0	1	0	0	0	0	0	1	0	0	0	0	0	0		1	0	0	1
20	3	0	59.7	7	40	0	1	1	0	0	0	0	0	0	1	0	0	2	0	0	1	1	108	4			2			2	0	1	0	0	0	0	0	1	0	0	0	0	0	0		1	0	0	1
55	3	1	57.1	7	40	0	0	0	1	1	0	0	0	0	1	0	1	2	1	0	1	1	63	3.6			2			2	0	0	1	0	0	0	0	1	0	0	0	0	0	0		1	0	0	0
23	1	0	67.2	10	41	0	0	0	0	1	0	0	0	0	1	0	0	1	0	0	1	1	78	3			2			2	0	1	0	0	0	0	0	1	0	0	0	0	0	0		1	0	0	0
24	1	1	37.8	7	41	0	1	1	0	0	0	0	0	0	1	0	0	2	0	0	1	1	85	5			1			2	1	0	1	0	0	0	0	1	0	0	0	0	0	0		1	0	0	1
2	1	1	10.3	4	46	0	1	0	0	0	0	0	0	0	1	0	0	1	0	0	1	1	72	3.2			2			2	0	1	0	0	0	0	0	1	0	0	0	0	0	0		1	0	0	0
3	1	0	12.7	3	47	0	0	0	0	0	0	0	1	0	1	0	1	1	0	0	0	3	82	2.4			2			2	0	1	0	0	0	0	0	1	0	0	0	0	0	0		1	0	0	0
6	3	1	11.5	8	49	0	0	1	0	0	0	0	0	0	1	0	0	1	0	0	1	1	44	2.2			2			2	0	1	0	0	0	0	0	1	0	0	0	0	0	0		1	0	0	0
3	1	1	11.2	6	49	0	1	1	0	0	0	0	0	0	1	0	0	1	1	0	0	3	68	2.2			2			2	0	1	0	0	0	0	0	1	0	0	0	0	0	0		1	0	0	0
17	1	1	54.4	3	49	0	0	0	1	0	1	0	0	0	1	0	0	1	1	0	0	3	87	5			2			2	0	1	0	0	0	0	0	1	0	0	0	0	0	0		1	0	1	0
16	1	0	37.9	14	51	0	0	0	1	0	0	0	0	0	1	0	0	1	0	0	0	3	93	3			2			2	0	1	0	0	0	0	0	1	0	0	0	0	0	0		1	0	1	0
6	3	1	13.6	5	52	0	1	1	0	0	0	0	0	0	1	0	1	1	0	0	0	3	74	3			2			2	0	1	0	0	0	0	0	1	0	0	0	0	0	0		1	0	0	0
6	3	1	14.8	13	60	0	1	0	0	0	0	0	0	0	1	0	0	1	0	0	0	3	99	1.9			2			2	0	1	0	0	0	0	0	1	0	0	0	0	0	0		1	0	0	0
1	3	0	7.8	9	60	0	1	0	0	0	0	0	0	0	1	0	1	2	0	0	0	3	76	1.8			2			2	0	1	0	0	0	0	0	1	0	0	0	0	0	0		1	0	0	0
4	3	1	15.1	5	60	0	0	0	0	0	0	0	1	0	1	0	0	1	0	0	0	3	87	4.3			2			2	0	1	0	0	0	0	0	1	0	0	0	0	0	0		1	0	0	0
11	3	0	31.1	2	62	0	0	0	0	0	0	0	1	0	1	0	0	2	1	0	0	3	90	2			2			2	0	1	0	0	0	0	0	1	0	0	0	0	0	0		1	0	0	0
26	1	1	55.5	14	63	0	0	0	0	1	0	1	0	0	1	0	0	1	0	0	1	1	71	2.2			2			2	0	1	0	0	0	0	0	1	0	0	0	0	0	0		1	0	0	0
3	1	1	10.5	12	64	0	1	1	0	0	0	0	0	0	1	0	0	1	0	0	1	1	100	1.8			2			2	0	0	1	0	0	0	0	1	0	0	0	0	0	0		1	0	0	0
10	3	0	21.9	6	64	0	1	0	0	0	0	0	0	0	1	0	0	1	0	0	0	3	81	5			2			2	0	1	0	0	0	0	0	1	0	0	0	0	0	0		1	0	0	0
25	1	0	35.4	6	65	0	1	1	0	0	0	0	0	0	1	0	0	1	0	0	0	3	145	3.6			2			2	0	1	0	0	0	0	0	1	0	0	0	0	0	0		1	0	0	0
2	3	0	8.2	9	66	0	0	0	0	0	0	0	1	0	1	0	0	1	0	0	0	3	74	1.2			2			2	0	1	0	0	0	0	0	1	0	0	0	0	0	0		1	0	0	0
4	3	1	11.6	4	66	0	0	1	0	0	0	0	0	0	1	0	0	1	0	0	1	1	83	5			2			2	0	1	0	0	0	0	0	1	0	0	0	0	0	0		1	0	0	0
6	3	0	20.5	15	67	0	0	0	0	0	0	0	1	0	1	0	0	1	0	0	0	3	90	4			2			2	0	1	0	0	0	0	0	1	0	0	0	0	0	0		1	0	0	0
6	3	0	12.6	1	67	0	1	1	0	0	0	0	0	0	1	0	0	1	0	0	0	3	91	2			2			2	0	1	0	0	0	0	0	1	0	0	0	0	0	0		1	0	0	0
4	1	0	13	16	73	0	0	1	0	0	0	0	0	0	1	0	0	1	0	0	1	1	83	1.6			2			2	0	0	1	1	1	0	0	1	0	0	0	0	0	0		1	0	1	0
37	1	0	46.5	18	74	0	0	0	0	1	0	0	0	0	1	0	0	1	1	0	1	1	90	3			2			2	0	1	0	0	0	0	0	1	0	0	0	0	0	0		1	0	0	0
23	1	1	49	11	75	0	0	0	1	1	0	1	0	0	1	0	0	2	1	0	0	3	98	2.8			2			2	0	1	0	0	0	0	0	1	0	0	0	0	0	0		1	0	1	0
6	1	0	13.5	8	78	0	1	1	0	0	1	0	0	0	1	0	1	1	0	0	0	3	98	4.5			2			2	0	0	1	1	0	0	0	1	0	0	0	0	0	0		1	0	1	0
11	2	1	17.2	8	78	0	0	0	1	0	0	0	0	0	1	0	0	1	0	0	0	3	89	2.6			2			2	0	1	0	0	0	0	0	1	0	0	0	0	0	0		1	0	0	1
22	1	0	38.4	4	85	0	0	1	0	0	0	0	0	0	1	0	0	1	0	0	0	3	70	4			2			2	0	1	0	0	0	0	0	1	0	0	0	0	0	0		1	0	1	0
5	2	0	18.9	13	86	0	0	0	0	0	0	0	1	0	1	0	0	1	0	0	0	3	90	2.5			2			2	0	1	0	0	0	0	0	1	0	0	0	0	0	0		1	0	1	0
13	1	1	33.7	3	87	0	0	0	1	1	0	0	0	0	1	0	0	1	0	0	1	1	88	3			2			2	0	1	0	0	0	0	0	1	0	0	0	0	0	0		1	0	0	1
12	1	0	21.9	9	88	0	1	0	0	0	1	0	0	0	1	0	0	1	0	0	0	3	99	4			2			2	0	1	0	0	0	0	0	1	0	0	0	0	0	0		1	0	1	0
5	1	0	16.6	5	88	0	1	0	0	0	0	0	0	0	1	0	0	1	0	0	1	1	70	3.6			2			2	0	0	1	1	1	1	0	1	0	0	0	0	0	0		1	0	1	0
26	1	0	60.6	3	99	0	0	0	0	0	0	1	0	0	1	0	0	1	0	0	0	3	80	8			2			2	0	1	0	0	0	0	0	1	0	0	0	0	0	0		1	0	0	1
13	1	1	35.1	3	100	0	0	0	0	0	0	1	0	0	1	0	0	1	0	0	1	1	79	2.7			2			2	0	0	1	0	0	0	0	1	0	0	0	0	0	0		1	0	0	1
4	1	0	13.5	3	102	0	0	0	0	0	0	0	1	0	1	0	0	1	0	0	1	1	102	4			2			2	0	0	1	0	0	0	0	1	0	0	0	0	0	0		1	0	1	0
16	1	0	75.5	4	107	0	0	0	1	0	0	0	0	0	1	0	1	1	0	0	1	1	103	3			2			2	1	1	0	0	0	0	0	1	0	0	0	0	0	0		1	0	1	0
20	3	1	45.5	6	26	0	0	0	0	1	0	0	0	0	1	0	0	1	0	0	0	3	102	4			2			2	0	0	1	1	1	0	0	1	0	0	0	0	0	0		1	0	0	0
10	1	0	25.3	5	27	0	0	0	0	1	0	0	0	0	1	0	0	1	0	0	1	1	93	3.8			2			2	0	1	0	0	0	0	0	1	0	0	0	0	0	0		1	0	0	0
29	1	0	72.5	11	29	0	0	0	1	1	0	0	0	1	1	0	1	1	1	0	0	3	96	6.8			2			2	0	0	1	1	1	0	0	1	0	0	0	0	0	0		1	0	0	0
2	3	0	8.6	7	32	0	0	0	0	0	0	0	1	0	1	0	0	1	0	0	1	1	80	3			2			2	0	1	0	0	0	0	0	1	0	0	0	0	0	0		1	0	0	0
4	1	1	15.8	7	36	0	0	0	0	0	0	0	1	0	1	0	0	1	0	0	1	1	90	3			2			2	0	1	0	0	0	0	0	1	0	0	0	0	0	0		1	0	0	0
45	1	0	62.6	7	36	0	0	0	1	0	0	0	0	0	1	0	0	1	0	0	0	3	103	3			2			2	0	1	0	0	0	0	0	1	0	0	0	0	0	0		1	0	0	1
25	1	0	54	13	38	0	0	0	1	0	0	0	0	0	1	0	0	1	0	0	0	3	73	3.5			2			2	0	0	1	0	0	0	0	1	0	0	0	0	0	0		1	0	0	0
2	3	1	10	9	41	0	1	1	0	0	0	0	0	0	1	0	1	1	0	0	1	1	76	4			2			2	0	1	0	0	0	0	0	1	0	0	0	0	0	0		1	0	0	0
39	1	0	57.6	9	44	0	0	0	1	0	0	0	0	0	1	0	0	1	0	0	0	3	82	3.7			2			2	0	1	0	0	0	0	0	1	0	0	0	0	0	0		1	0	0	0
13	1	0	33.7	7	52	0	0	0	0	0	0	0	1	0	1	0	0	1	0	0	1	1	72	3.4			2			2	0	1	0	0	0	0	0	1	0	0	0	0	0	0		1	0	0	0
40	1	0	61.5	7	53	0	0	0	0	0	1	0	0	0	1	0	1	2	1	0	1	1	118	2.4			2			2	0	1	0	0	0	0	0	1	0	0	0	0	0	0		1	0	0	0
1	3	0	10.5	14	54	0	1	0	0	0	0	0	0	0	1	0	0	1	0	0	1	1	125	2.7			2			2	0	1	0	0	0	0	0	1	0	0	0	0	0	0		1	0	0	0
15	3	0	35.9	13	61	0	1	0	0	0	0	1	0	1	1	0	0	2	1	0	1	1	80	3.4			2			2	0	1	0	0	0	0	0	1	0	0	0	0	0	0		1	0	0	0
15	3	0	32.7	5	62	0	1	0	0	0	0	1	0	0	1	0	1	2	1	0	1	1	84	3			2			2	0	1	0	0	0	0	0	1	0	0	0	0	0	0		1	0	0	0
19	1	1	42.6	6	64	0	0	0	0	0	0	0	1	0	1	0	0	1	0	0	1	1	130	2.2			2			2	0	1	0	0	0	0	0	1	0	0	0	0	0	0		1	0	0	1
30	1	0	39.5	18	66	0	0	0	0	0	1	0	0	0	1	0	0	1	0	0	1	1	95	5			2			2	0	1	0	0	0	0	0	1	0	0	0	0	0	0		1	0	0	0
6	1	1	14.7	6	68	0	1	1	0	0	0	0	0	0	1	0	1	1	0	0	0	3	110	4.4			2			2	0	1	0	0	0	0	0	1	0	0	0	0	0	0		1	0	1	0
21	1	1	60.8	8	77	0	0	0	1	0	1	0	0	0	1	0	1	1	0	0	1	1	68	2.6			2			2	0	1	0	0	0	0	0	1	0	0	0	0	0	0		1	0	0	0
31	2	0	53.2	8	79	0	0	0	1	0	0	0	0	0	1	0	0	1	0	0	1	1	99	2			2			2	0	1	0	0	0	0	0	1	0	0	0	0	0	0		1	0	0	1
11	1	1	29.9	7	85	0	0	0	0	0	0	0	1	0	1	0	0	1	0	0	0	3	82	1.5			2			2	0	1	0	0	0	0	0	1	0	0	0	0	0	0		1	0	0	1
29	1	0	35.9	4	85	0	0	1	0	0	0	0	0	0	1	0	0	1	0	0	1	1	50	2			2			2	0	1	0	0	0	0	0	1	0	0	0	0	0	0		1	0	0	1
13	1	1	36.2	8	86	0	0	1	0	0	0	0	0	0	1	0	0	1	0	0	1	1	93	2.4			2			2	0	0	1	0	0	0	0	1	0	0	0	0	0	0		1	0	0	1
12	2	1	33.4	2	87	0	0	0	0	0	0	0	1	0	1	0	0	1	0	0	0	3	99	2			2			2	0	1	0	0	0	0	0	1	0	0	0	0	0	0		1	0	1	0
29	1	1	35.6	31	89	0	0	0	1	1	0	0	0	0	1	0	1	2	1	0	0	3	83	3			2			2	0	1	0	0	0	0	0	1	0	0	0	0	0	0		1	0	0	1
24	2	0	40.4	15	89	0	1	1	0	0	0	0	0	0	1	0	0	1	0	0	0	3	113	4			2			2	0	1	0	0	0	0	0	1	0	0	0	0	0	0		1	0	0	1
23	1	0	53	3	89	0	0	0	1	0	1	0	0	0	1	0	1	1	1	0	0	3	82	4			2			2	0	1	0	0	0	0	0	1	0	0	0	0	0	0		1	0	1	0
3	2	1	12.4	8	91	0	0	1	0	0	0	0	0	0	1	0	0	1	0	0	1	1	98	5			2			2	0	1	0	0	0	0	0	1	0	0	0	0	0	0		1	0	0	1
2	2	1	11.4	7	91	0	0	1	0	0	0	0	0	0	1	0	0	1	0	0	1	1	93	5			2			2	0	1	0	0	0	0	0	1	0	0	0	0	0	0		1	0	1	0
3	1	1	11.2	12	100	0	0	0	0	0	0	0	1	0	1	0	0	1	0	0	0	3	79	2.9			1			2	1	1	0	0	0	0	0	1	0	0	0	0	0	0		1	0	0	1
13	1	0	31.5	3	101	0	0	0	0	0	0	0	1	0	1	0	0	1	0	0	0	3	100	5			2			2	0	1	0	0	0	0	0	1	0	0	0	0	0	0		1	0	1	0
45	1	0	58.6	32	24	0	0	0	1	0	0	0	0	0	1	0	1	3	0	0	1	1	114	4			2			2	0	1	0	0	0	0	0	1	0	0	0	0	0	0		1	0	1	0
12	3	0	28.5	5	27	0	0	0	0	0	0	0	1	0	1	0	0	1	0	0	0	3	72	3			2			2	0	1	0	0	0	0	0	1	0	0	0	0	0	0		1	0	0	1
5	3	1	17.7	9	42	0	0	0	0	0	0	0	1	0	1	0	1	1	0	0	1	1	82	2			2			2	0	0	1	1	1	1	0	1	0	0	0	0	0	0		1	0	0	0
1	1	1	8.5	3	47	0	1	0	0	0	0	0	0	0	1	0	0	1	0	0	0	3	50	2.3			2			2	0	1	0	0	0	0	0	1	0	0	0	0	0	0		1	0	0	0
19	3	0	42.9	9	51	0	0	0	1	0	0	0	0	0	1	0	0	1	0	0	0	3	84	1.8			2			2	0	0	1	0	0	0	0	1	0	0	0	0	0	0		1	0	0	0
0.58	3	1	6.7	5	51	0	0	0	0	0	0	0	1	0	1	0	0	1	0	0	0	3	78	2.7			2			2	0	1	0	0	0	0	0	1	0	0	0	0	0	0		1	0	0	0
1	3	0	8.1	4	53	0	1	1	0	0	0	0	0	0	1	0	1	1	0	0	1	2	48	5			2			2	0	1	0	0	0	0	0	1	0	0	0	0	0	0		1	0	0	0
58	3	1	34.1	3	54	0	0	0	1	0	0	0	0	0	1	0	0	1	0	0	1	1	83	3			2			2	0	1	0	0	0	0	0	1	0	0	0	0	0	0		1	0	0	0
9	3	0	26	4	63	0	0	0	0	0	0	0	1	0	1	0	0	1	0	0	0	3	106	3.8			2			2	0	1	0	0	0	0	0	1	0	0	0	0	0	0		1	0	0	0
8	1	1	24.4	18	88	0	0	1	0	0	0	0	0	0	1	0	0	1	0	0	0	3	85	2			2			2	0	0	1	1	1	1	0	1	0	0	0	0	0	0		1	0	0	1
4	1	0	12.5	6	90	0	0	1	0	0	0	0	0	0	1	0	1	1	0	0	1	1	62	3			2			2	0	1	0	0	0	0	0	1	0	0	0	0	0	0		1	0	1	0
25	1	1	50.8	4	106	0	0	0	1	0	0	0	0	0	1	0	0	1	0	0	0	3	80	2.8			2			2	0	1	0	0	0	0	0	1	0	0	0	0	0	0		1	0	1	0
3	1	0	11.9	3	106	0	0	0	0	0	0	0	1	0	1	0	0	1	0	0	0	3	81	2.6			2			2	0	0	1	0	0	0	0	1	0	0	0	0	0	0		1	0	1	0
3	1	0	10.8	5	107	0	0	0	0	0	0	0	1	0	1	0	0	1	0	0	1	1	53	3			2			2	0	1	0	0	0	0	0	1	0	0	0	0	0	0		1	0	1	0
24	3	0	64.1	12	25	0	0	0	1	1	0	0	0	0	1	0	1	1	1	0	1	1	92	2			2			2	0	1	0	0	0	0	0	1	0	0	0	0	0	0		1	0	1	0
0.58	1	1	5.8	7	25	0	0	0	0	0	0	0	1	0	1	0	0	1	0	0	0	3	72	5.4			2			2	0	1	0	0	0	0	0	1	0	0	0	0	0	0		1	0	1	0
23	1	0	67	7	25	0	0	0	1	0	0	0	0	0	1	0	0	2	0	0	0	3	94	1.8			2			2	0	0	1	0	0	0	0	1	0	0	0	0	0	0		1	0	0	1
28	1	0	48.5	7	27	0	0	0	1	1	0	0	0	0	1	0	0	3	0	0	1	1	120	3.6			2			2	0	1	0	0	0	0	0	1	0	0	0	0	0	0		1	0	0	0
0.58	1	0	6.2	4	28	0	0	0	0	0	1	0	0	0	1	0	0	1	0	0	1	1	113	4.1			2			2	0	1	0	0	0	0	0	1	0	0	0	0	0	0		1	0	0	0
4	1	1	13	5	29	0	0	1	0	0	0	0	0	0	1	0	0	1	0	0	1	1	83	2.2			2			2	0	1	0	0	0	0	0	1	0	0	0	0	0	0		1	0	1	0
21	1	1	40.6	8	36	0	0	0	0	1	0	0	0	0	1	0	0	2	1	0	0	3	95	3.5			2			2	0	1	0	0	0	0	0	1	0	0	0	0	0	0		1	0	0	1
21	1	1	55.9	8	37	0	0	0	1	0	0	0	0	0	1	0	0	2	1	0	0	3	91	4.3			2			2	0	1	0	0	0	0	0	1	0	0	0	0	0	0		1	0	0	0
18	1	0	65.4	13	38	0	0	0	1	0	0	0	0	0	1	0	0	1	0	0	1	1	145	2.7			2			2	0	1	0	0	0	0	0	1	0	0	0	0	0	0		1	0	0	0
14	1	1	19.3	6	39	0	1	0	0	0	0	0	0	0	1	0	0	1	0	0	1	1	42	5.6			2			2	0	1	0	0	0	0	0	1	0	0	0	0	0	0		1	0	0	0
23	1	0	62.5	5	39	0	0	0	0	1	0	0	0	0	1	0	0	1	1	0	1	1	117	3.4			2			2	0	1	0	0	0	0	0	1	0	0	0	0	0	0		1	0	0	1
11	1	0	26.2	6	40	0	0	0	0	1	0	0	0	0	1	0	0	1	0	0	1	1	96	3.7			2			2	1	1	0	0	0	0	0	1	0	0	0	0	0	0		1	0	0	0
21	1	0	72.4	14	41	0	0	0	1	0	0	0	0	0	1	0	0	2	1	0	0	3	82	1.6			1			2	0	1	0	0	0	0	0	1	0	0	0	0	0	0		1	0	0	0
30	1	0	64.3	10	42	0	0	0	1	0	0	0	0	0	1	0	0	1	1	0	1	1	98	4.2			2			2	0	1	0	0	0	0	0	1	0	0	0	0	0	0		1	0	0	0
4	1	0	12.5	2	47	0	0	0	1	0	0	0	0	0	1	0	0	1	0	0	1	1	87	2.6			2			2	0	1	0	0	0	0	0	1	0	0	0	0	0	0		1	0	0	0
23	1	1	37.1	11	48	0	0	0	0	1	0	0	0	0	1	0	1	1	1	0	0	3	112	3.4			2			2	0	1	0	0	0	0	0	1	0	0	0	0	0	0		1	0	0	0
18	1	0	38.5	14	49	0	0	0	0	0	1	0	0	0	1	0	0	1	0	0	1	1	108	5			2			2	0	1	0	0	0	0	0	1	0	0	0	0	0	0		1	0	0	0
16	1	1	50.6	8	49	0	0	0	1	1	0	0	0	0	1	0	0	3	0	1	0	3	82	4			3			2	0	1	0	0	0	0	0	1	0	0	0	0	0	0		1	0	0	0
44	1	0	68.5	14	50	0	0	0	1	1	0	0	0	0	1	0	1	2	1	0	1	1	115	1.5			2			2	0	1	0	0	0	0	0	1	0	0	0	0	0	0		1	0	0	0
11	3	0	28.8	13	50	0	0	0	0	0	0	0	1	0	1	0	0	1	0	0	1	1	70	5			2			2	0	1	0	0	0	0	0	1	0	0	0	0	0	0		1	0	0	0
4	1	0	11.6	3	51	0	1	1	0	0	0	0	0	0	1	0	0	1	0	0	0	3	71	3.6			2			2	0	1	0	0	0	0	0	1	0	0	0	0	0	0		1	0	0	0
30	1	1	58.9	24	53	0	0	0	1	1	0	0	0	0	1	0	1	2	1	0	1	1	89	4.3			2			2	0	0	1	0	0	0	0	1	0	0	0	0	0	0		1	0	0	0
23	1	1	66.6	3	55	0	0	0	1	0	0	0	0	0	1	0	1	2	1	0	0	3	81	5.7			2			2	0	1	0	0	0	0	0	1	0	0	0	0	0	0		1	0	0	0
18	1	0	41.6	8	59	0	0	0	0	1	0	0	0	0	1	0	0	1	0	0	1	1	104	6			2			2	0	1	0	0	0	0	0	1	0	0	0	0	0	0		1	0	1	0
40	1	0	44.5	5	59	0	0	0	1	0	0	0	0	0	1	0	1	2	1	0	1	2	105	7			2			2	0	0	1	0	0	0	0	1	0	0	0	0	0	0		1	0	0	0
10	2	1	19.1	16	86	0	1	0	0	0	0	0	0	0	1	0	0	1	0	0	0	3	97	5.5			2			2	0	1	0	0	0	0	0	1	0	0	0	0	0	0		1	0	0	0
5	2	1	14.3	10	86	0	1	1	0	0	0	0	0	0	1	0	0	1	0	0	0	3	99	3.3			2			2	0	1	0	0	0	0	0	1	0	0	0	0	0	0		1	0	0	0
2	2	1	13.5	29	87	0	0	0	0	0	0	0	1	0	1	0	0	1	0	0	0	3	97	3.2			2			2	0	1	0	0	0	0	0	1	0	0	0	0	0	0		1	0	0	0
10	2	0	30.4	11	87	0	0	0	0	0	0	0	1	0	1	0	0	1	0	0	0	3	101	5			2			2	0	1	0	0	0	0	0	1	0	0	0	0	0	0		1	0	1	0
4	1	1	10.8	15	89	0	1	1	0	0	0	0	0	0	1	0	0	1	0	0	0	3	73	5			2			2	0	1	0	0	0	0	0	1	0	0	0	0	0	0		1	0	0	1
22	1	0	59	10	89	0	0	0	1	1	0	0	0	0	1	0	0	1	1	0	0	3	95	2.1			2			2	0	0	1	1	1	0	0	1	0	0	0	0	0	0		1	0	1	0
15	1	1	31.7	3	94	0	0	0	1	1	0	0	0	0	1	0	0	1	1	0	1	1	95	2.2			2			2	0	0	1	1	1	0	0	1	0	0	0	0	0	0		1	0	0	1
17	1	0	33.6	3	95	0	1	0	0	0	0	0	0	0	1	0	0	1	0	0	1	1	60	3			2			2	0	1	0	0	0	0	0	1	0	0	0	0	0	0		1	0	1	0
18	1	1	39.8	7	99	0	0	0	0	0	0	0	1	0	1	0	0	1	0	0	0	3	48	4			2			2	0	1	0	0	0	0	0	1	0	0	0	0	0	0		1	0	0	1
32	1	1	51	3	101	0	0	0	1	0	0	0	0	0	1	0	1	1	1	0	1	1	64	2.4			2			2	1	0	1	0	0	0	0	1	0	0	0	0	0	0		1	0	0	1
3	1	1	12.2	5	104	0	0	0	0	0	0	0	1	0	1	0	0	1	0	0	1	1	69	3			1			2	1	1	0	0	0	0	0	1	0	0	0	0	0	0		1	0	1	0
6	1	1	15.2	7	107	0	1	0	0	0	0	0	0	0	1	0	0	1	0	0	0	3	103	3.2			2			2	0	1	0	0	0	0	0	1	0	0	0	0	0	0		1	0	1	0
44	3	0	50.6	4	25	0	0	0	1	1	0	0	0	0	1	0	1	2	1	0	1	1	88	2.8			2			2	0	0	1	1	1	0	0	1	0	0	0	0	0	0		1	0	1	0
14	3	0	18.6	7	26	0	1	0	1	0	0	0	0	0	1	0	0	1	0	0	1	1	81	2			2			2	0	1	0	0	0	0	0	1	0	0	0	0	0	0		1	0	0	0
27	1	0	36.5	6	27	0	0	0	1	1	0	0	0	0	1	0	0	1	0	0	0	3	116	3			2			2	0	1	0	0	0	0	0	1	0	0	0	0	0	0		1	0	0	0
3	3	1	12.2	3	27	0	0	0	0	0	0	0	1	0	1	0	1	4	0	0	1	2	77	3.7			2			2	0	1	0	0	0	0	0	1	0	0	0	0	0	0		1	0	0	1
28	1	0	41.6	16	29	0	0	0	1	0	0	0	0	0	1	0	0	1	0	0	0	3	80	3			2			2	0	0	1	0	0	0	0	1	0	0	0	0	0	0		1	0	0	1
5	1	1	11.8	11	38	0	1	1	0	0	0	0	0	0	1	0	0	1	0	0	1	1	125	4.3			2			2	0	0	1	0	0	0	0	1	0	0	0	0	0	0		1	0	0	1
40	1	0	40.3	8	40	0	0	0	0	1	0	0	0	0	1	0	0	1	0	0	0	3	117	5			2			2	0	1	0	0	0	0	0	1	0	0	0	0	0	0		1	0	0	0
19	1	0	46.5	2	108	0	1	1	0	0	0	0	0	0	1	0	0	1	0	0	0	3	82	2.4			2			2	0	1	0	0	0	0	0	1	0	0	0	0	0	0		1	0	1	0
27	1	0	55.5	4	27	0	0	0	1	1	0	0	0	0	1	0	0	1	0	0	1	1	85	5.2			2			2	0	1	0	0	0	0	0	1	0	0	0	0	0	0		1	0	1	0
21	3	0	74.9	2	67	0	1	1	0	0	0	0	0	0	1	0	0	1	0	0	0	3	87	3			2			2	0	1	0	0	0	0	0	1	0	0	0	0	0	0		1	0	0	0
23	2	0	67.3	19	86	0	0	0	1	0	0	0	0	0	1	0	0	1	0	0	0	3	100	4			2			2	0	1	0	0	0	0	0	1	0	0	0	0	0	0		1	0	0	0
1	2	1	12			0	0	0	0	0	0	0	1	0	1	0	0	1	0	0	0	3	89	4.5			2				0															0	1
1	3	0	8.5			0	1	1	0	0	0	0	0	0	1	0	0	1	0	0	1	1	80	3			2				0															0	6
2	3	1	10			0	0	0	0	0	0	0	1	0	1	0	0	1	0	0	1	1	70	2.6			2				0															0	2
2	3	0	10			0	0	0	0	0	0	0	1	0	1	0	0	1	0	0	0	3	93	2.8			2				0															1	0	0	1
2	3	0	10			0	0	1	0	0	0	0	0	0	1	0	0	1	0	0	1	1	82	1.5			2				0															0	1
2	2	1	11			0	0	0	0	0	0	0	1	0	1	0	0	1	0	0	0	3	102	4.5			2				0															0	1
3	3	0	7.8			0	1	0	0	0	0	0	0	0	1	0	0	1	0	0	0	3	78	3.8			2				0															1	0	0	0
4	2	0	16			0	1	0	0	0	0	0	0	0	1	0	0		0	0	0	3	98	5.5			2				0															0	1
5	3	0	13			0	1	0	0	0	0	0	0	0	1	0	0	1	0	0	1	1	54	2.7			2				0															0	3
5	3	0	14			0	1	1	0	0	0	0	0	0	1	0	0	1	0	0	1	1	80	2.8			2				0															0	5
5	1	0	13			0	1	0	0	0	0	0	0	0	1	0	0	1	0	0	0	3	75	4			2				0															0	1
5	1	1	16			0	0	0	0	0	0	0	1	0	1	0	0	1	0	0	1	1	75	1.5			2				0															0	5
5	1	0	14			0	0	1	0	0	0	0	0	0	1	0	0	1	0	0	0	3	109	7			2				0															0	5
6	2	0	16			0	1	0	0	0	0	0	0	0	1	0	0	1	0	0	1	1	112	3.1			2				0															0	4
10	1	0	22			0	1	0	0	1	0	0	0	0	1	0	0	1	0	0	0	3	82	2			2				0															0	2
16	1	1	38			0	0	0	1	0	0	0	0	0	1	0	1	1	0	0	0	3	76	1.7			2				0															1	0	0	0
17	1	0	40			2	0	0	1	0	0	0	0	0	1	0	0	1	0	0	1	1	81	1.6			2				0															0	1
[truncated: 74 more columns]
